# Supplementary material for: The biomechanical effects of insoles with different cushioning on the knee joints of people with different body mass index grades
Source: Front Bioeng Biotechnol. 2023 Sep 15;11:1241171. doi: 10.3389/fbioe.2023.1241171 (PMC10540770; doi:10.3389/fbioe.2023.1241171)
Supplement: Supplementary file 1 [file Table2.XLSX]

## Sheet: Sheet1
BMI	鞋垫	人	性别	垂直地面反作用力峰值一	垂直地面反作用力峰值二	初始触地瞬间X轴角度	初始触地瞬间Y轴角度	初始触地瞬间Z轴角度	初始触地瞬间X轴力矩	初始触地瞬间Y轴力矩	初始触地瞬间Z轴力矩	峰值时刻一X轴角度	峰值时刻一Y轴角度	峰值时刻一Z轴角度	峰值时刻一X轴力矩	峰值时刻一Y轴力矩	峰值时刻一Z轴力矩	再次触地X轴角度	再次触地Y轴角度	再次触地Z轴角度	再次触地X轴力矩	再次触地Y轴力矩	再次触地Z轴力矩	峰值时刻二X轴角度	峰值时刻二Y轴角度	峰值时刻二Z轴角度	峰值时刻二X轴力矩	峰值时刻二Y轴力矩	峰值时刻二Z轴力矩	缓冲时间	蹬伸时间	腾空时间	再次缓冲时间
1	1	1	1	797.261	1562.36	30.4856	0.970309	0.700924	-0.19035	-0.061366	-0.003111	68.8559	-1.44673	8.46674	2.01564	-0.254025	-0.121412	20.1765	1.32788	-1.57987	-0.066175	-0.086938	0.032951	44.7929	-1.7852	9.06996	2.22726	-0.435492	-0.230596	0.23	0.25	0.9	0.13
1	1	2	1	1396.55	545.254	30.0066	-1.02838	-3.96523	-0.180376	-0.160894	-0.0177595	66.1899	-0.390448	2.374	2.53985	-0.259987	-0.146776	32.9623	2.48998	-5.6606	-0.046285	-0.018231	-0.020871	50.9192	4.68187	-0.349048	0.559766	-0.199054	-0.138305	0.2	0.83	0.25	0.35
1	1	3	1	684.1	1018.03	36.4748	-1.00455	-1.00493	-0.137824	-0.062309	-0.032408	91.4437	-3.36713	7.31057	0.914974	-0.297791	-0.173387	25.8171	1.29547	-4.49158	-0.054016	-0.057436	-0.021398	54.7017	7.76349	-1.69948	1.3909	0.037384	0.005039	0.33	0.37	0.34	0.13
1	1	4	1	1489.8	1173.65	27.9576	-0.980714	-5.88608	-0.149669	-0.20229	-0.050236	58.6959	-6.34382	3.29286	2.07377	-0.335594	-0.548661	27.2352	0.100963	-2.69515	-0.127114	-0.052845	-0.008261	48.7158	-6.14747	2.5163	1.56298	-0.088084	-0.145504	0.21	0.21	0.39	0.22
1	1	5	1	1685.09	1212.58	29.3636	-2.40535	-6.26356	-0.271818	-0.077754	-0.027873	44.9126	-4.0783	-0.724848	0.764818	-0.376526	-0.183789	21.3034	-2.36163	-9.03106	-0.092296	-0.0932015	-0.013628	43.6854	-1.46222	-3.83949	1.0527	-0.248928	0.002053	0.29	0.95	0.35	0.33
1	1	6	1	1953.56	1784.4	42.9163	0.919984	-3.5044	-0.086838	-0.0408866	-0.016614	47.783	-6.15925	-1.51755	1.34398	-0.533378	-0.485546	27.7176	-4.39322	1.42018	-0.057478	-0.133558	-0.023194	44.5627	-7.57568	0.254354	1.40782	-0.059068	-0.023471	0.3	0.37	0.34	0.14
1	1	7	1	1334.78	1423.52	26.5833	-3.54766	-5.63915	-0.069978	-0.0640658	0.005531	47.9814	-3.83081	-1.73297	0.677662	-0.250581	-0.306882	23.1088	-1.15122	-6.26077	-0.155108	-0.059876	-0.028125	42.5006	-2.9702	2.15632	1.25257	-0.589425	-0.278472	0.23	0.46	0.31	0.13
1	1	8	1	1516.05	2156.06	23.4264	-2.45736	-7.9394	-0.184358	-0.087245	-0.012036	52.2125	1.85029	-3.86508	2.07694	-0.172427	-0.092664	18.3143	-4.37294	-10.5755	0.07628	-0.043055	-0.01928	47.665	1.82627	-5.86827	1.26966	-0.364989	-0.167365	0.24	0.22	0.38	0.14
1	1	9	2	681.612	660.736	31.6887	-1.36706	-1.75546	-0.138497	-0.137691	-0.067941	49.828	-1.08849	8.21441	0.889948	0.000127	-0.042576	20.3995	-2.39088	-5.34426	-0.219036	-0.04499	0.012165	44.5589	-1.01219	1.20928	0.739896	-0.018024	-0.037285	0.28	0.79	0.35	0.16
1	1	10	2	793.482	716.388	38.4541	-1.30599	0.12897	-0.115258	-0.084105	-0.073057	71.4603	-4.59394	4.00679	2.03846	-0.395677	-0.477369	22.4847	-3.17976	-6.96698	-0.115799	-0.033142	-0.006493	50.4777	-3.81643	0.804329	1.40505	-0.453108	-0.168296	0.3	0.48	0.29	0.16
1	1	11	2	1245.4	1086.78	33.2368	0.801565	-5.79406	-0.026678	-0.076968	0.012691	64.671	1.56551	1.57595	1.93085	-0.215273	-0.192634	36.3932	-0.634286	-10.0987	0.0013025	-0.094244	0.003772	58.0913	1.95677	-1.466	1.39534	-0.184789	-0.004226	0.57	1.11	0.42	0.56
1	1	12	2	1576.63	1310.28	24.2439	0.209315	-8.58504	0.061902	-0.162635	-0.038212	46.0333	-1.03392	-0.905669	0.862337	-0.156687	-0.266845	27.6754	-0.38823	-9.70377	0.118404	-0.034741	0.014037	52.7783	1.38169	-9.93823	2.01065	0.083529	-0.102844	0.33	0.77	0.36	0.44
1	1	13	2	828.05	691.242	35.4658	-2.09388	-11.376	-0.135364	-0.027863	-0.038081	78.7483	-3.11135	-3.38729	2.20158	-0.567348	-0.319962	39.7203	-2.75001	-9.30884	0.044195	-0.070663	-0.005683	73.7356	-3.61565	-6.60583	1.41041	-0.404363	-0.156286	0.27	0.54	0.3	0.18
1	1	14	2	1183.91	812.429	34.2287	-1.32504	-7.82153	-0.332631	-0.120466	-0.03795	66.4588	1.15546	3.7119	2.21035	-0.082936	-0.346425	27.2148	-1.58585	-5.36301	-0.0020785	-0.019117	0.001984	59.9289	0.655643	-0.909538	1.51248	0.00967	-0.11417	0.2	0.89	0.37	0.16
1	1	15	2	886.661	504.631	41.4844	-0.556193	-13.6035	-0.015117	-0.134072	-0.043051	66.3728	-1.92974	-9.77313	1.78731	-0.185151	-0.047767	33.6067	-3.1527	-5.68008	-0.048352	-0.067214	-0.026634	73.1299	-1.26442	-7.67534	1.10709	-0.160207	-0.233364	0.36	0.48	0.29	0.42
1	2	1	1	882.483	2008.64	28.7427	3.00894	1.68036	-0.111078	0.014938	-0.024267	59.8756	-3.01957	9.04674	1.99787	-0.217298	-0.188223	20.0726	3.02456	0.364233	0.157978	-0.058116	0.009546	45.376	-2.69246	9.11009	2.08653	-0.500069	-0.337826	0.27	0.28	0.47	0.13
1	2	2	1	1603.42	1048.03	42.5468	1.82973	-2.10354	0.301575	-0.024215	-0.005935	53.8522	-3.53865	2.75155	2.50947	-0.031173	-0.048175	29.5009	1.04949	-5.65606	0.126455	0.005046	0.013082	50.2639	2.19867	-0.440981	-0.107909	-0.040083	-0.111585	0.7	0.25	0.3	0.32
1	2	3	1	938.089	1272.07	38.3423	0.234584	-4.66308	-0.074645	-0.142799	0.022149	66.7126	-1.1557	2.80159	1.53269	-0.005551	-0.370452	22.3314	6.12487	-5.32074	-0.12631	-0.099211	-0.01001	57.5764	4.11886	-0.746919	1.63782	0.085699	-0.095272	0.37	0.33	0.43	0.14
1	2	4	1	1311.66	1003.06	30.1783	-1.36056	-0.66204	0.31796	-0.174636	0.034107	58.46	1.22725	4.10505	2.58098	-0.661609	-0.213206	23.927	-0.874132	-2.62222	-0.157202	-0.03631	-0.011694	66.0172	2.7928	2.83992	1.75987	-0.44206	-0.018675	0.28	0.3	0.38	0.31
1	2	5	1	1417.7	901.922	26.589	-1.5462	-8.12945	-0.18264	-0.061248	-0.050036	45.719	-3.52215	3.3275	1.14441	-0.348413	-0.147174	16.9902	-1.28561	-10.5069	0.188238	-0.042061	0.027541	41.6411	-1.76579	-6.81336	0.836419	-0.285463	-0.030032	0.51	0.67	0.31	0.24
1	2	6	1	1271.55	1597.35	33.0323	-2.47008	-1.05445	-0.158955	-0.015706	-0.06515	65.7626	-2.13471	2.54994	1.1746	-0.193916	-0.115036	37.347	-5.07736	-0.612149	0.141508	-0.068473	-0.005863	54.9009	-1.77735	4.95446	1.21566	-0.193699	-0.1518	0.32	0.38	0.36	0.13
1	2	7	1	1527.36	1392.87	28.862	-1.68429	-2.85282	0.238326	-0.169443	-0.028426	45.9927	-1.74069	1.8093	0.989209	-0.549072	-0.466151	22.2695	-2.36596	-7.94837	-0.084692	-0.055482	-0.015019	46.6123	-3.58671	3.43132	1.38241	-0.416693	-0.116889	0.45	0.34	0.3	0.13
1	2	8	1	1292.27	2099.02	21.6339	-3.77266	-7.33665	0.062678	-0.180345	-0.028897	55.1009	-0.097857	-3.03893	2.1205	-0.130995	-0.141203	14.1027	-4.78598	-11.9926	0.028028	-0.054217	0.012519	44.5269	-1.51975	-3.72614	2.41488	0.064067	-0.033696	0.22	0.22	0.4	0.14
1	2	9	2	1228.41	724.451	22.504	-0.117476	-2.74649	-0.035378	-0.089752	-0.026599	60.2701	-1.21606	8.40492	1.30102	-0.146524	-0.134232	22.2402	-1.51968	-1.9618	0.190324	-0.101853	0.004161	53.671	-0.12529	8.06701	1.02183	0.044659	0.080938	0.16	1.07	0.37	0.13
1	2	10	2	1164.55	1089.65	36.4793	-3.50102	1.41222	-0.10165	-0.081005	-0.065187	63.0588	-3.28735	4.4953	1.63997	-0.512681	-0.618765	23.9347	-3.56215	-8.08353	-0.063017	-0.051109	-0.01129	48.2331	-2.82132	1.06726	1.16003	-0.457618	-0.206479	0.35	0.77	0.31	0.16
1	2	11	2	1405.01	743.44	40.2715	1.16043	-11.1634	-0.071028	-0.174526	-0.013348	57.4965	1.36747	-1.29009	1.74721	-0.393473	-0.430337	33.3444	1.19496	-5.88596	-0.014194	-0.020097	-0.018264	64.0941	3.21902	1.47153	1.53446	-0.171309	-0.121223	0.55	0.43	0.37	0.5
1	2	12	2	1320.96	1022.19	26.0654	-1.63157	-7.8234	-0.069967	-0.100728	-0.023173	46.1764	3.53866	-4.54453	0.456318	-0.430249	-0.433715	22.035	1.1502	-11.7153	0.046157	-0.023653	-0.006523	49.2971	6.01957	-6.08862	0.961479	-0.232899	-0.192263	0.32	0.32	0.37	0.37
1	2	13	2	1236.75	799.723	33.9236	-3.81882	-7.06872	-0.253549	0.01236	-0.028909	66.795	-5.89592	-5.58917	2.21738	-0.504817	-0.377969	32.9089	-2.49953	-9.73765	-0.086378	-0.012491	0.000596	52.4599	-3.78167	-7.26752	1.74242	-0.352654	-0.275675	0.19	0.81	0.29	0.22
1	2	14	2	1143.89	742.598	35.876	2.90296	-3.09791	0.228308	0.021888	-0.120276	61.2549	3.66124	3.66547	2.25804	-0.192586	-0.279193	23.2147	0.350883	-4.5419	-0.013953	-0.00812	-0.004798	55.6227	4.61644	3.12364	1.5102	-0.141237	-0.183912	0.17	0.69	0.33	0.14
1	2	15	2	1068.36	764.925	32.1609	-1.14122	-11.1651	0.507861	-0.078578	-0.061556	68.6248	-1.12185	-10.8943	2.31254	-0.312879	-0.246667	32.0696	-4.08714	-9.05008	-0.141735	-0.110762	-0.0111335	58.3265	0.457725	-10.2179	1.21566	-0.193207	-0.050334	0.38	0.7	0.3	0.49
1	3	1	1	746.054	1422.79	22.9603	2.59077	-2.82701	-0.225498	2.9e-05	-0.044274	83.7471	-0.668819	3.66159	2.01717	-0.247065	-0.284389	18.0146	0.736004	-3.80725	-0.061014	-0.032823	-0.017469	50.3708	-2.44698	9.55247	2.80535	-0.321788	-0.304556	0.29	0.28	0.42	0.15
1	3	2	1	1424.51	861.716	40.5036	2.40453	-1.23079	-0.225062	-0.057091	-0.011954	59.9945	-2.15425	2.1076	2.33661	-0.00843	-0.113385	23.1957	1.60779	-6.35552	-0.100098	-0.053665	-0.00905	39.0983	3.20775	-4.64431	1.50341	-0.110385	-0.206062	0.21	0.77	0.26	0.27
1	3	3	1	790.54	1161.11	35.6273	0.300586	-5.97441	-0.170881	-0.013206	0.045351	71.5792	8.25461	5.07748	1.56364	0.101367	-0.273927	29.5394	5.6119	-3.30638	-0.091417	-0.074507	0.003404	61.2898	7.22617	0.256465	1.94934	0.023437	-0.190238	0.33	0.36	0.43	0.16
1	3	4	1	1781.96	1081.61	30.9382	-1.80336	2.25108	0.209511	-0.285364	0.046942	54.0611	-7.11962	6.8201	2.13772	-0.755533	-0.284715	24.3288	2.95839	0.54062	-0.188363	-0.054756	-0.021387	54.0912	-5.88401	4.83425	2.22856	-0.529699	-0.277084	0.25	0.27	0.35	0.25
1	3	5	1	1439.8	1090.08	32.176	-1.4072	-7.55839	-0.127656	-0.207613	0.008858	45.796	-3.3043	-0.765386	0.274214	-0.395111	-0.295503	19.7219	-1.00026	-10.5462	0.056636	-0.106383	0.006815	41.1635	-2.0627	-4.53288	1.05981	-0.189798	-0.010197	0.28	1.01	0.35	0.4
1	3	6	1	1486.9	1489.67	35.0177	-5.06572	5.42418	0.145643	-0.101713	-0.020373	54.0359	-8.84639	6.74363	0.643591	-0.266901	-0.228202	24.1016	-1.33255	4.59186	0.177802	0.024586	-0.032201	45.2356	-8.6299	9.01454	1.15301	-0.340647	-0.162025	0.26	0.44	0.34	0.14
1	3	7	1	1068.27	1548.52	25.3231	-2.29255	-2.95955	-0.249581	0.028431	-0.037395	50.5241	-2.1713	0.102044	1.01786	-0.320916	-0.309386	24.5785	-2.41228	-4.52335	0.079887	-0.114534	-0.00155	41.4467	-3.76939	1.79761	1.73558	-0.665706	-0.334572	0.28	0.31	0.3	0.12
1	3	8	1	1791.1	1878.1	22.8288	-4.26088	-8.19505	-0.251315	-0.116454	-0.03472	50.987	0.312236	-3.75151	2.31875	-0.215746	-0.14158	13.9303	-6.65159	-10.6544	-0.10176	-0.054589	-0.004919	47.8449	-0.223503	-3.20026	2.53663	-0.133522	-0.109207	0.22	0.2	0.39	0.16
1	3	9	2	850.504	868.924	31.6371	0.544353	-0.784191	0.310008	0.071374	-0.002169	56.5149	-2.16073	8.8664	0.963359	-0.050002	-0.128655	18.5933	-3.16685	-6.55999	0.018303	-0.006282	-0.011542	49.2909	-0.986036	5.6296	1.11057	0.054587	-0.150618	0.25	0.38	0.4	0.16
1	3	10	2	1030.6	895.464	30.4428	-2.97017	-4.63736	-0.180585	-0.063783	-0.062287	61.3165	-4.73222	5.32731	1.78598	-0.418549	-0.333006	27.8444	-2.21267	-2.63415	-0.024559	-0.024555	-0.018668	46.3505	-1.31366	-2.65856	1.5276	-0.414684	-0.192028	0.43	0.53	0.28	0.16
1	3	11	2	1160.9	1005.37	31.3347	-0.202923	-9.05445	-0.164303	-0.038474	-0.071122	52.2016	3.58606	-2.95524	0.975447	-0.080661	-0.181913	32.8659	2.10104	-9.53144	-0.039379	0.020512	-0.032767	60.4607	3.61977	-5.25061	1.39962	-0.03213	-0.020527	0.35	0.79	0.39	0.27
1	3	12	2	1573.37	974.693	27.3394	0.392959	-12.8044	-0.0991	-0.110097	-0.01878	48.0079	2.48103	-10.0758	0.995328	-0.50266	-0.268318	26.6184	4.19779	-14.5223	-0.054199	-0.055389	-0.021774	55.5686	3.60173	-7.84267	1.26952	-0.075224	-0.188714	0.36	0.54	0.38	0.48
1	3	13	2	1058.19	906.451	41.1531	-0.682243	-12.1854	-0.009095	-0.134101	-0.054168	75.0449	-2.82908	-5.41999	2.28188	-0.433477	-0.354723	26.9156	-2.31923	-9.10578	0.054458	-0.035944	-0.010787	75.4843	-3.47004	-6.7522	1.9024	-0.424595	-0.140268	0.27	0.4	0.3	0.23
1	3	14	2	843.079	757.967	35.3345	-0.605622	-6.37731	0.031933	0.164792	-0.0608025	71.1729	2.99632	5.16189	1.89233	-0.02099	-0.062392	27.2129	-1.24969	-3.88363	0.130287	-0.021318	-0.002516	57.6185	3.50703	2.6385	1.45426	-0.023871	-0.091822	0.14	0.64	0.33	0.15
1	3	15	2	926.387	644.819	35.5451	-0.529	-12.2711	-0.123491	-0.174845	-0.067437	71.0414	-6.2471	-8.21396	1.9595	-0.462229	-0.256943	32.5972	-3.58732	-6.72212	-0.138927	-0.068958	-0.042846	61.7396	-0.521261	-10.9474	1.33378	-0.171215	-0.131513	0.41	0.79	0.28	0.49
1	4	1	1	937.605	1621.25	25.2202	2.24567	1.8931	-0.26601	-0.097851	-0.0215	60.8747	-1.47731	8.63936	1.88235	-0.200171	-0.221346	17.8004	1.32788	-6.26755	0.04024	-0.086938	0.008119	42.712	-1.30548	-1.22306	1.38241	-0.210189	-0.060389	0.26	0.32	0.41	0.13
1	4	2	1	1324.5	946.367	32.3984	2.12235	0.421551	0.052337	-0.034588	0.015255	53.9806	-2.49087	3.82364	1.14202	-0.063546	-0.107807	37.6988	2.48998	-7.51454	-0.044279	-0.018231	0.037333	52.3225	-2.01378	-4.08392	0.80556	0.032588	-0.115032	0.25	0.74	0.27	0.28
1	4	3	1	717.701	1228.38	34.1928	1.85335	-4.46216	-0.269513	-0.049287	0.048171	54.9201	6.38635	6.94878	1.27682	-0.015492	-0.354983	19.9831	1.29547	-5.02056	0.1771	-0.057436	-0.005551	40.2729	3.176	1.63779	0.904185	-0.089201	-0.105946	0.32	0.38	0.32	0.13
1	4	4	1	1495.96	1220.04	32.9231	1.58436	-0.736065	0.292522	-0.0404845	-0.050567	55.8596	-5.39073	5.07114	2.13853	-0.517507	-0.369397	26.4946	0.100963	-10.4237	0.240115	-0.052845	-0.022472	54.6151	-2.87479	-4.34974	1.67402	-0.239711	-0.216591	0.23	0.28	0.35	0.22
1	4	5	1	1594.06	1024.35	29.3799	-2.80409	-6.01761	-0.31019	-0.031682	0.00139	48.6558	-3.95875	0.244128	1.02241	-0.575276	-0.420447	30.9805	-2.36163	-11.8663	-0.120592	-0.0932015	-0.030354	43.891	-3.69061	-3.75639	0.808621	-0.416193	-0.198524	0.3	0.25	0.24	0.2
1	4	6	1	1602.71	1763.87	31.1387	-1.44709	-5.06568	0.039883	-0.0270395	0.004701	54.0405	0.15964	-2.60125	0.783767	-0.116448	-0.172859	25.3102	-4.39322	-7.96109	-0.069389	-0.133558	0.013549	38.8816	-0.645612	-0.98544	0.744242	0.026969	0.018891	0.27	0.35	0.33	0.13
1	4	7	1	1359.34	1470.42	32.8974	-0.900057	0.504096	0.389956	-0.022397	0.046719	56.8047	-5.26499	2.83419	1.44969	-0.484147	-0.446904	23.4385	-1.15122	-6.85393	-0.088788	-0.059876	-0.050031	41.5075	-3.02113	0.664322	1.39291	-0.57982	-0.16543	0.25	0.29	0.29	0.13
1	4	8	1	1497.36	1312.5	23.9111	-4.87813	-6.78002	-0.135798	-0.080368	-0.046354	54.3628	-0.408324	-3.1649	1.96035	-0.342729	-0.193851	16.7134	-4.37294	-3.78356	-0.095093	-0.043055	-0.012166	51.9265	5.81724	-2.40401	1.39605	0.108145	0.01012	0.18	0.19	0.38	0.16
1	4	9	2	810.801	971.614	27.1543	-1.08525	-0.856842	0.23772	-0.035691	0.00436	56.9124	-3.72012	9.53605	1.06759	-0.218174	-0.208016	10.6724	-2.39088	-4.59083	-0.090884	-0.04499	0.001607	38.1709	-0.201541	1.33428	0.696372	0.081471	0.040535	0.6	0.24	0.37	0.14
1	4	10	2	1197.55	862.177	34.1874	-3.59775	-5.4149	0.077086	0.008986	-0.020259	52.9678	-4.27185	3.18106	1.01558	-0.329088	-0.436756	21.5128	-3.17976	-8.32873	-0.036625	-0.033142	0.006709	47.5021	-3.97849	-0.292191	1.31045	-0.461777	-0.167539	0.24	0.66	0.3	0.16
1	4	11	2	1209.96	1003.39	32.0387	1.1175	-10.549	-0.227017	-0.06066	-0.063179	52.6754	3.3163	-3.77462	0.968111	-0.140304	-0.20703	33.4222	-0.634286	-8.09125	0.0228745	-0.094244	0.035105	60.5793	5.24217	-0.288453	1.54316	-0.008061	0.014298	0.39	0.56	0.39	0.5
1	4	12	2	1623.76	942.356	25.0354	1.52856	-13.8701	0.036872	-0.044604	-0.05508	44.2619	3.19753	-11.6695	1.05143	-0.340689	-0.275333	24.1179	-0.38823	-8.3683	0.082374	-0.034741	-0.005274	49.9136	4.52847	-3.75855	1.41626	-0.197006	-0.244549	0.39	0.84	0.35	0.43
1	4	13	2	1305.48	820.643	29.0917	-0.629708	-6.7068	-0.094487	-0.0455115	-0.015122	68.7412	-2.72873	-5.24532	2.50119	-0.46741	-0.351214	39.4125	-2.75001	-8.64535	0.073304	-0.070663	0.004359	69.3462	-3.43956	-7.22864	1.55235	-0.419785	-0.244759	0.25	0.5	0.3	0.18
1	4	14	2	1047.69	823.572	33.1479	-0.070465	-13.487	-0.270583	-0.046419	-0.034186	69.5801	3.75995	1.90002	1.6798	-0.09145	-0.306488	32.2221	-1.58585	-5.4951	0.127021	-0.019117	-0.026557	59.0544	2.15132	0.109618	1.0246	-0.138571	-0.193853	0.17	0.95	0.37	0.14
1	4	15	2	929.352	917.323	31.9549	0.488778	-14.6878	-0.206262	-0.0690628	-0.0627725	65.4475	-1.32312	-10.4204	1.74832	-0.199219	-0.1118	32.3625	-3.1527	-6.38176	-0.123394	-0.067214	-0.033561	59.4031	-2.92089	-2.69779	1.32041	-0.210503	-0.198101	0.36	0.62	0.29	0.48
2	1	16	1	1188.21	1945.98	16.7424	2.31258	-10.6055	-0.19227	-0.046057	-0.060105	32.1784	3.40208	-1.7783	-0.123452	-0.58316	-0.392757	14.5925	-1.82585	-5.09739	-0.076391	-0.084337	-0.013919	53.1452	-2.55279	0.29863	1.02655	-0.591274	-0.258691	0.36	0.3	0.35	0.12
2	1	17	1	1574.73	1696.57	27.5851	-0.900073	-11.2891	0.198206	-0.0917065	-0.091359	56.2495	-1.95489	-5.87276	2.60647	-0.320783	0.196391	21.9243	-1.54959	-13.297	-0.042773	-0.143698	-0.0116815	47.2361	-1.44625	-5.50519	2.3113	-0.248713	0.124887	0.2	0.21	0.38	0.14
2	1	18	1	1571.24	1719.41	29.6441	-4.93399	-10.5702	0.543258	-0.137356	-0.028851	61.4595	0.785858	-8.97493	1.93747	-0.014291	0.074468	25.4403	-8.30455	-5.57868	0.120631	-0.002402	-0.009444	51.5173	0.808322	-9.359	2.45654	-0.005124	-0.087086	0.17	0.19	0.48	0.15
2	1	19	1	1516.64	1247.14	35.0681	1.25321	-9.38851	-0.245255	-0.077236	-0.048919	55.321	5.86006	-3.63795	1.48991	0.298984	0.155318	35.5677	-0.675633	-13.3546	-0.199541	-0.037884	-0.008179	53.5001	3.66687	-2.17896	1.44404	0.158889	0.048494	0.27	0.28	0.29	0.16
2	1	20	1	1892.72	1233.6	16.4787	-9.29764	8.20663	-0.028786	-0.070876	-0.044473	37.7579	-11.3528	4.54729	1.3352	-0.588545	-0.103511	17.1913	-9.04524	0.430216	0.018899	-0.034936	-0.006914	45.1899	-9.96496	2.11964	0.429303	-0.241048	0.00938	0.2	0.19	0.17	0.13
2	1	21	1	1701.2	1427.03	20.4613	-4.89148	-1.73135	-0.162524	0.058906	-0.01885	38.41	-7.07316	-0.650046	1.10249	0.238227	0.2555	19.9836	-2.62558	-4.26701	0.232678	-0.065815	-0.000781	36.8797	-4.75365	-5.29646	1.06344	0.094494	0.171496	0.26	0.52	0.28	0.16
2	1	22	1	1509.69	1225.12	29.8293	-2.78808	-0.459344	0.198124	-0.076162	-0.006836	58.2802	-4.10777	-3.1443	2.28789	-0.360523	-0.049599	10.6954	-4.92494	3.54677	0.189946	-0.109563	-0.019879	48.7945	-4.56506	-0.226084	0.570611	-0.057853	0.04406	0.16	0.23	0.32	0.13
2	1	23	1	1265.05	1471.3	30.9094	-6.15855	8.46233	0.42016	-0.133633	-0.029913	69.8516	-9.84797	-1.67829	2.18994	-0.231214	-0.019022	25.9995	-4.87104	9.09949	0.147214	-0.0701595	-0.01713	60.4955	-9.06397	0.0247405	1.95212	-0.401894	-0.049648	0.21	0.24	0.39	0.19
2	1	24	2	1568.8	1310.87	44.9533	-0.453873	-4.19424	-0.326829	-0.066646	-0.048168	68.5712	3.65843	-0.212294	1.28736	0.042443	-0.227549	54.7358	-0.538153	-2.2864	0.19802	-0.030756	-0.0220265	60.3806	0.541416	0.275565	0.892617	-0.05386	-0.32571	0.25	0.36	0.36	0.17
2	1	25	2	1496.99	1123.82	26.2342	0.355417	-9.79764	0.394405	-0.017348	-0.071056	46.8455	2.69657	-6.99708	1.60298	0.159751	0.030476	27.1221	0.960151	-16.6832	0.022829	-0.064895	-0.026923	50.4235	3.62237	-7.54102	1.59176	0.035749	0.028031	0.4	0.32	0.33	0.15
2	1	26	2	1290.95	1158.58	24.6488	-2.60055	-6.08039	0.269701	0.03195	-0.019158	42.2563	-5.94121	0.198286	0.783898	-0.404769	-0.28718	20.6684	-4.04231	-3.69978	-0.047247	0.004891	-0.032045	51.3199	-3.75477	-2.41109	0.873287	-0.438508	-0.288703	0.3	0.35	0.32	0.22
2	1	27	2	1992.54	1528.3	27.2627	-5.46741	-4.30744	-0.222821	-0.015255	-0.039162	44.4485	-7.77453	-3.97083	1.68374	-0.710873	-0.095867	37.7136	-10.0677	-6.13005	-0.0245825	-0.02035	-0.0158075	59.0137	-12.4062	-2.06249	1.05447	-0.541833	-0.006578	0.52	0.22	0.3	0.16
2	1	28	2	1449.79	836.592	47.741	-9.91711	-1.76095	0.491453	-0.091419	0.005471	75.2726	-9.26609	-7.38813	1.61237	-0.345395	0.185147	35.0827	-9.80492	-1.60811	-0.001918	-0.045591	0.00043	48.7568	-12.416	-11.4648	0.793547	-0.238071	0.051672	0.19	0.23	0.21	0.17
2	1	29	2	1481.23	1208.92	38.2102	-1.81716	-1.8831	-0.039938	-0.06372	-0.010657	60.314	-5.05838	4.59733	2.0285	-0.515547	-0.333761	25.2411	-3.49794	6.45994	0.021174	-0.10396	-0.015341	47.7995	-5.32803	-0.422131	0.701718	-0.279724	-0.145627	0.13	0.18	0.24	0.14
2	1	30	2	1265.99	1015.81	35.9408	-5.62946	5.66146	-0.0764	-0.055756	-0.048654	63.5117	-12.0905	6.86453	2.16761	-0.471416	0.015552	33.5612	-7.04419	6.85313	0.084535	-0.095644	-0.00679	57.2537	-10.8642	2.67295	1.41215	-0.196988	0.092949	0.15	0.6	0.27	0.17
2	1	31	2	1235.32	1069.87	36.0991	-2.23335	0.834851	-0.220015	0.023296	-0.037839	58.0393	-3.48203	0.401864	1.08818	-0.106547	-0.094865	38.2292	-4.32175	-2.45351	0.019221	0.025893	-0.018586	53.3247	-5.7714	-0.461803	0.790567	-0.14571	-0.205904	0.21	0.3	0.25	0.2
2	2	16	1	1421.81	1863.43	13.2121	1.99624	-13.4391	-0.205568	-0.117425	-0.028108	36.9014	3.25137	1.17346	1.41555	-0.750643	-0.596868	11.9759	-2.44269	-6.35754	-0.089845	-0.084895	-0.0108	28.2892	-3.227	1.74502	1.29886	-0.729616	-0.319758	0.34	0.24	0.34	0.12
2	2	17	1	1663.89	1446.48	29.9659	0.897868	-8.69739	-0.252698	-0.043466	-0.013632	52.0297	1.78683	-4.74242	1.74292	-0.111481	0.34455	17.0173	-0.211374	-11.0043	-0.237573	0.896654	0.001971	38.7616	-1.33496	-5.29735	1.68456	-0.067417	0.004409	0.22	0.23	0.4	0.13
2	2	18	1	1662.29	1866.73	21.5269	-4.79226	-4.63124	-0.143805	-0.060057	-0.085835	62.6839	0.322299	-4.02113	1.86399	-0.425454	0.211024	19.0476	-5.08758	-6.93661	0.027357	-0.025704	-0.009058	56.8214	2.52935	-5.06161	2.53883	0.025312	0.054482	0.26	0.25	0.5	0.15
2	2	19	1	1642.11	1107.04	35.9176	2.95327	-8.44613	-0.0281	-0.092073	-0.049002	56.2199	4.8209	-2.79808	1.98506	0.22468	-0.045828	32.0425	1.32895	-11.4381	-0.044903	-0.064982	-0.040575	66.1297	3.45072	1.30617	1.71653	0.001569	0.196434	0.38	0.35	0.31	0.17
2	2	20	1	1314.57	1006.36	37.3721	-3.44836	-1.1922	0.059707	-0.136688	-0.012169	55.3258	-6.33577	-1.57504	1.78538	-0.315563	-0.027143	21.0599	-3.85038	7.22722	-0.111743	0.027488	-0.004684	35.422	-5.5075	0.805778	0.894219	-0.270474	-0.046283	0.2	0.21	0.25	0.15
2	2	21	1	1300.28	1524.25	18.1851	-4.9813	1.20475	0.219866	-0.234119	-0.055121	30.5088	-6.11951	1.14746	1.27202	0.412059	0.242421	18.0574	-3.53558	-4.48172	-0.109888	-0.053361	-0.014706	31.9536	-7.37394	-6.79024	1.0175	-0.229993	0.032045	0.21	1.1	0.26	0.15
2	2	22	1	1285.99	1556.85	33.6884	-3.19821	2.43417	0.021679	-0.078368	-0.053611	73.6245	-4.04244	-2.34482	2.73943	-0.467466	-0.005952	20.1425	-4.19852	-0.617893	0.095569	-0.144964	-0.019291	46.1641	-7.12202	2.29957	1.77046	-0.649308	-0.182029	0.18	0.19	0.45	0.12
2	2	23	1	1253.94	1367.98	18.2391	-4.52719	6.55383	-0.284748	-0.100833	-0.034832	59.8759	-10.205	-2.15441	1.99381	-0.393142	-0.070809	10.2427	-6.77544	6.22246	-0.246486	-0.005357	-0.021064	40.2753	-8.34554	12.0377	1.24613	-0.257935	0.069662	0.26	0.3	0.38	0.14
2	2	24	2	1036.61	1255.57	33.725	0.497142	-5.02727	0.155757	-0.123299	-0.026341	60.1571	5.33803	-1.964	1.56195	-0.172146	-0.397677	42.8435	0.053021	-2.30645	-0.048403	-0.053709	-0.038751	62.4069	-0.754195	4.28326	1.56625	-0.168891	-0.396652	0.48	0.25	0.33	0.18
2	2	25	2	1501.86	869.006	25.3152	1.81494	-13.5544	0.142577	-0.013773	-0.031118	48.1423	3.98701	-1.57246	2.0651	0.133879	0.055479	25.6589	2.62422	-12.3639	0.119714	-0.049871	-0.02071	47.6849	4.63179	-9.85586	1.21623	0.184318	0.155991	0.49	0.36	0.35	0.16
2	2	26	2	1733.05	855.157	21.6262	-2.83697	-4.43881	-0.170896	-0.04828	-0.026086	42.1906	-4.80867	-1.18092	1.42943	-0.479914	-0.254448	12.078	-5.59118	-5.17144	-0.071599	-0.039723	-0.016805	44.8869	-4.92112	-2.58251	0.70055	-0.371482	-0.117479	0.47	0.34	0.31	0.32
2	2	27	2	1553.38	1358.13	31.2791	-7.14316	-6.4832	-0.215106	-0.104543	-0.047754	38.5474	-8.3859	-1.03636	1.3892	0.109598	0.301565	37.9669	-5.70299	3.18288	-0.198016	-0.027941	-0.049029	44.7404	-9.58771	1.45748	0.981909	-0.01995	0.116582	0.25	0.22	0.27	0.13
2	2	28	2	1373.7	824.625	33.435	-0.829761	-3.23957	-0.030913	-0.160805	-0.040685	58.8365	-2.35183	-5.7089	1.28287	0.082666	0.105093	21.0339	-4.81375	0.15228	0.09547	-0.09785	-0.005474	41.6358	-4.86832	-8.41695	0.686176	-0.131239	0.022513	0.26	0.26	0.24	0.15
2	2	29	2	1634.78	967.585	34.0753	-2.17441	-2.39407	0.543676	-0.244589	-0.0386505	50.4643	-4.30137	2.73637	1.63294	-0.449836	-0.286481	33.2666	-6.64361	1.06412	0.069089	-0.067784	-0.01777	50.2024	-5.38033	0.431666	1.59973	-0.410196	-0.2401	0.13	0.25	0.25	0.15
2	2	30	2	1696.57	1064.71	29.3686	-5.44091	7.65457	-0.270407	-0.052023	-0.036616	55.8701	-13.0213	0.122936	2.05536	-0.628589	-0.173455	27.621	-5.56316	8.33974	0.141439	-0.067498	-0.011285	50.7961	-10.0077	2.77653	1.25172	-0.283427	-0.039959	0.12	0.59	0.31	0.14
2	2	31	2	1807.95	1490.42	33.2798	-2.20033	-3.64832	0.139409	-0.02819	-0.027137	50.4938	-3.20465	-2.4905	1.77893	-0.315956	-0.18719	19.0793	-4.27654	2.54668	-0.131799	0.031534	-0.040767	39.7316	-7.3922	-1.90292	1.06201	-0.406045	-0.248129	0.17	0.39	0.33	0.15
2	3	16	1	1623.87	2033.6	26.5972	4.41789	-3.98343	-0.0514675	0.230495	-0.033256	39.217	3.55551	2.42907	0.826218	-0.877241	-0.72129	11.1027	-2.6232	-3.87779	-0.188246	-0.106514	-0.017035	28.5533	-2.44131	0.874347	1.21824	-0.735604	-0.289741	0.31	0.31	0.34	0.13
2	3	17	1	1725.08	2108.37	27.2096	-0.474703	-8.60659	-0.242344	-0.099616	-0.039375	49.3854	-2.14601	-3.68664	1.73265	-0.196445	0.291241	25.5172	-0.315418	-11.7807	0.0875285	-0.06409	-0.003603	44.5004	-2.59462	-6.98046	1.54771	-0.415718	0.199645	0.19	0.21	0.39	0.12
2	3	18	1	1462.2	1435.3	27.498	-3.76202	-7.35447	0.041035	-0.032794	-0.001154	65.0664	2.66368	-6.41244	1.93483	-0.248009	0.242801	20.0776	-5.8475	-8.0671	0.363303	-0.106181	-0.021692	58.523	3.31635	-9.32018	1.87717	-0.086935	0.065644	0.19	0.21	0.47	0.14
2	3	19	1	1726.36	1518.49	38.5202	2.50895	-8.06482	0.038174	-0.04684	-0.033195	60.8527	3.89404	0.488083	2.03256	0.314287	0.183057	39.226	-0.435371	-7.36312	0.179785	-0.073036	-0.00029	51.1314	2.3524	-3.24459	1.8888	0.015114	0.044551	0.28	0.31	0.35	0.13
2	3	20	1	1795.58	1156.42	29.8059	-7.50088	3.81134	0.131985	-0.164053	0.028451	44.4025	-9.52979	2.9261	1.16371	-0.184111	0.035052	22.1062	-5.30215	2.0351	-0.003732	-0.012137	-0.021583	21.1534	-7.35585	8.00808	1.07759	-0.185387	0.031117	0.19	0.21	0.24	0.14
2	3	21	1	1569.49	1496.58	18.7098	-4.90809	0.425158	-0.308052	-0.020868	-0.09036	30.7212	-6.28353	0.22958	0.864349	0.488302	0.307535	19.4815	-4.083	-4.18642	-0.147036	-0.008615	-0.007527	36.9	-4.67422	-7.71149	1.40078	-0.020271	0.120845	0.59	0.19	0.26	0.15
2	3	22	1	1343.41	1838.23	31.89	-4.52534	2.39565	-0.376208	0.08376	-0.108637	61.1189	-4.43096	6.17488	2.2493	-0.406091	-0.229922	19.2448	-4.24656	0.587855	-0.175476	-0.046724	-0.016477	29.0518	-5.41621	0.700547	2.13301	-0.535329	-0.176853	0.12	0.23	0.4	0.15
2	3	23	1	1025.19	1163.27	26.8911	-6.46876	9.48054	0.271414	-0.247479	-0.031948	64.338	-10.3962	12.1202	1.68666	-0.373296	-0.160165	24.2473	-5.54193	9.01076	0.114488	-0.0368935	-0.018626	57.7361	-8.66355	11.5052	1.6412	-0.292064	-0.02284	0.26	0.3	0.42	0.22
2	3	24	2	1354.26	1335.11	41.6237	2.81672	-7.07825	0.168382	-0.121341	-0.025123	66.5145	5.75522	-1.14186	2.06252	0.098856	-0.174068	42.0745	0.202406	-4.15499	0.023077	-0.027063	-0.020775	68.3834	2.54102	1.77073	1.29708	0.060957	-0.13493	0.28	0.29	0.37	0.16
2	3	25	2	1270.98	926.963	29.6796	0.558116	-10.1046	-0.177684	-0.034227	-0.040419	53.255	2.71183	-5.9445	1.76568	0.074444	-0.024434	24.9631	-0.086263	-10.1773	0.168216	-0.077052	-0.001938	49.9143	4.29844	-9.05929	1.17653	0.180515	0.180421	0.43	0.34	0.3	0.18
2	3	26	2	1246.96	1030.77	22.6036	-3.80585	-3.49125	0.290592	-0.266988	0.039599	45.1771	-5.71677	-0.359158	1.29792	-0.604454	-0.354782	21.5946	-3.42904	-3.87676	0.004433	-0.117449	-0.024263	42.3638	-5.94994	-4.29692	1.15698	-0.463048	-0.190041	0.47	0.44	0.29	0.26
2	3	27	2	1717.06	1334.21	47.5539	-8.48499	-5.26856	0.160039	0.140904	-0.013134	51.177	-9.819	-4.44251	1.29533	-0.136909	0.209575	24.4452	-9.6322	-1.73578	0.003776	-0.0775335	-0.009472	37.8012	-9.54826	3.70477	0.376731	-0.069297	-0.06089	0.2	0.37	0.28	0.19
2	3	28	2	1347.52	1064	37.2121	-4.51251	-3.57416	0.029486	-0.102008	-0.045519	69.063	-7.22506	-7.24432	1.65703	-0.21109	0.097735	27.2959	-5.36407	-2.53452	0.032308	-0.037618	0.005319	54.3122	-4.08056	-5.69352	1.0986	-0.034109	0.142424	0.22	0.28	0.21	0.16
2	3	29	2	1354.05	1139.58	31.6563	-3.79934	0.915213	-0.156586	-0.008516	-0.041394	56.413	-5.45578	4.23632	2.00844	-0.521602	-0.296879	33.4396	-4.4821	0.371209	0.001944	0.003475	-0.000536	43.2389	-1.30469	7.85471	1.42864	-0.077902	0.038742	0.13	0.19	0.25	0.15
2	3	30	2	1491.14	1159.99	34.0919	-5.18796	5.40458	-0.184867	0.037246	-0.094829	59.8568	-13.4332	7.79554	1.86554	-0.572009	-0.165056	31.7658	-6.79319	8.28442	0.025119	-0.04222	-0.002948	58.9449	-10.874	2.9806	1.73069	-0.408422	-0.031742	0.14	0.62	0.27	0.16
2	3	31	2	1566.08	873.605	32.3465	-1.76193	-2.10928	0.150537	0.049889	0.061891	56.347	-2.98716	-1.02675	2.09523	-0.261444	-0.199002	36.5695	-4.58585	-1.50375	-0.018721	0.063511	-0.0115555	55.1899	-3.33686	1.92699	0.932427	-0.167927	-0.160245	0.21	0.28	0.23	0.16
2	4	16	1	1980.05	1464.28	27.0914	3.17634	-5.47817	0.132433	-0.040126	-0.086502	36.0741	4.19442	-3.90942	1.10798	-0.787908	-0.588607	17.6336	-2.04481	-5.09166	0.005828	-0.0581995	-0.020163	32.0405	-3.07756	1.01483	1.01918	-0.646501	-0.293044	0.28	0.3	0.34	0.12
2	4	17	1	1591.45	1587	29.2858	1.02771	-11.3887	0.049385	0.040005	-0.019807	51.5543	-2.53921	-6.32224	2.17062	-0.09502	0.21615	20.0957	-0.713572	-14.2208	0.217772	0.001086	0.031944	46.0474	-1.00896	-5.82186	1.34824	0.022421	-0.051659	0.19	0.23	0.39	0.14
2	4	18	1	1652.34	1683.56	24.1971	-7.54048	-7.71257	-0.046932	0.0380295	-0.066941	54.8074	2.91782	-9.35196	1.97716	-0.18857	0.086224	17.6595	-9.00996	-6.03236	0.114313	-0.030586	-0.004678	45.2869	-0.077287	-11.7245	1.67731	0.046696	-0.103376	0.16	0.18	0.46	0.14
2	4	19	1	1316.78	1303.38	37.5214	3.48355	-11.2202	0.491606	0.036054	-0.074083	60.0605	4.00367	-3.88909	1.71478	0.38098	0.15999	31.5994	-0.191188	-11.9695	-0.195083	-0.085813	-0.033755	52.0539	3.16649	-3.41813	1.22083	0.033181	-0.010351	0.28	0.3	0.31	0.15
2	4	20	1	1507.99	1334.25	24.3464	-8.80719	7.09415	-0.072976	-0.073692	-0.081225	43.1045	-12.546	5.12415	1.17255	-0.317222	-0.00414	22.4948	-6.44893	4.7604	-0.088871	0.031773	-0.010436	34.4874	-8.25257	4.03635	1.24429	-0.349517	-0.00612	0.17	0.22	0.24	0.15
2	4	21	1	1809.33	1809.18	20.5058	-5.42769	0.167283	-0.123453	0.118047	-0.067188	39.4224	-6.25642	-3.2327	1.00876	0.37829	0.363834	28.9017	-4.7409	-3.61914	-0.134604	-0.029601	0.017422	39.5809	-6.15249	-4.80831	1.60204	-0.093984	0.111615	0.29	0.55	0.26	0.18
2	4	22	1	1248.48	1242.49	24.3476	-4.58104	2.03278	-0.287667	0.058709	-0.084442	64.8337	-5.23797	-1.81702	2.54961	-0.380174	-0.023163	15.5771	-5.01511	-0.022561	-0.13865	-0.035131	0.0311	43.381	-4.91282	-0.44853	1.29311	-0.056978	0.155091	0.23	0.24	0.35	0.14
2	4	23	1	1398.01	1443.08	29.676	-6.14878	10.0268	0.179675	-0.0070145	-0.101696	58.1523	-8.37202	10.3547	1.82993	-0.195661	0.184478	22.5758	-5.4762	7.80672	-0.169136	-0.035606	0.005777	55.351	-8.31904	10.2302	1.17346	-0.433294	-0.078005	0.23	0.24	0.41	0.15
2	4	24	2	1274.13	1479.16	41.2652	0.376509	-4.06392	-0.222985	-0.072738	-0.038276	64.5786	2.83475	1.74081	0.976734	-0.015254	-0.260351	23.9706	-0.649325	0.080582	0.220987	-0.063646	-0.019546	63.8833	1.55646	0.957354	1.0538	0.014922	-0.150583	0.27	0.29	0.37	0.14
2	4	25	2	1571.04	950.592	26.1191	0.413534	-9.86182	-0.169469	0.035899	-0.038399	46.808	3.52754	-6.87307	1.47507	0.237089	0.052033	25.3653	0.05941	-11.8422	0.06254	-0.016814	-0.002514	48.7013	3.37127	-8.3949	1.26506	0.066939	0.087685	0.4	0.36	0.3	0.17
2	4	26	2	1461.25	1002.77	23.8908	-4.08866	-1.51323	-0.115954	-0.037452	-0.053351	44.9722	-4.09652	-2.08271	1.05491	-0.571319	-0.399988	18.0716	-3.93535	-3.14521	0.021238	-0.152152	-0.015852	44.7159	-3.42033	-5.81553	1.10839	-0.360849	-0.169645	0.34	0.37	0.29	0.27
2	4	27	2	2149.05	1283.49	36.8351	-6.87187	-4.83355	0.0744165	0.037418	-0.061967	42.9584	-10.2479	-4.65688	2.1444	-0.649712	0.045613	24.4568	-11.371	-2.01111	0.240517	-0.0809255	-0.0149735	51.1068	-10.3774	-3.05511	1.01186	0.029444	0.04349	0.23	0.29	0.28	0.16
2	4	28	2	1474.2	1002.17	48.6196	-6.64504	-2.94289	0.264787	0.112288	-0.048444	73.445	-12.9179	-7.23105	1.44341	-0.564847	0.128793	30.8421	-8.18652	1.39828	-0.037177	-0.009699	-0.014095	57.3326	-9.371	-10.1369	1.26437	-0.279088	0.103196	0.2	0.23	0.23	0.16
2	4	29	2	1171.04	1129.76	39.3712	-1.29501	-1.5085	0.0992215	0.03574	-0.024187	62.4352	-5.36697	4.78496	1.92861	-0.479982	-0.323331	27.3553	-5.18926	6.14037	-0.099381	-0.05762	-0.032858	43.7823	-6.28086	6.98878	0.698908	-0.574732	-0.332986	0.14	0.22	0.26	0.13
2	4	30	2	1339.81	1376.57	31.7681	-5.03535	6.35507	-0.066344	-0.040808	-0.049737	60.8288	-11.7591	4.57607	1.95059	-0.412574	0.019586	31.3228	-7.11912	8.91125	-0.014505	-0.042286	-0.017213	53.082	-11.0575	6.22588	1.29971	-0.184231	0.083667	0.14	0.57	0.32	0.15
2	4	31	2	1369.56	853.723	37.8682	-2.92836	0.373883	-0.263118	-0.040352	-0.063166	56.7498	-4.00271	4.32921	1.09691	-0.383415	-0.387386	34.8914	-4.4473	1.00698	-0.019586	-0.021641	0.028046	47.9082	-4.12249	0.969261	0.999309	-0.130958	-0.190914	0.19	0.23	0.27	0.19
3	1	32	1	1381.4	1805.7	30.5252	-2.9563	-6.9044	-0.110637	-0.055621	0.070444	50.9738	-3.04135	-1.12335	0.269163	-0.019354	-0.0483485	33.3345	-2.79641	-7.56312	-0.0163975	-0.06762	-0.0262825	61.5573	-3.40921	-0.530528	0.75375	-0.404214	-0.488436	0.24	0.36	0.54	0.2
3	1	33	1	1859.25	1567.73	28.1206	-4.10724	-5.31211	-0.318507	-0.264185	-0.093624	59.4026	-5.46482	-1.92208	2.65174	-0.423085	-0.116283	25.6862	-2.54954	-7.317	-0.008199	-0.133541	-0.042828	52.2034	-4.04927	-0.637927	1.86324	-0.281276	-0.009526	0.24	0.88	0.34	0.26
3	1	34	1	1257.05	1407.96	30.5265	1.03989	-1.26663	-0.186403	-0.032075	0.023737	71.3932	1.79667	3.89812	1.99715	-0.167164	-0.083514	20.1856	-0.573426	-4.52142	-0.024596	-0.001699	-0.009737	50.5055	0.918586	3.27984	1.02359	-0.148325	-0.114057	0.24	0.35	0.24	0.16
3	1	35	1	1567.23	2203.43	22.0897	2.27172	-10.4735	-0.260482	-0.173982	0.017707	38.382	0.290859	0.748309	1.37527	-0.242987	-0.27818	22.5615	1.42848	-13.6935	-0.139788	-0.117476	-0.017104	39.8995	0.548733	-2.67426	1.1007	-0.344906	-0.309073	0.36	0.32	0.43	0.17
3	1	36	1	1877.42	1393.02	32.3069	1.26034	-3.4731	-0.33456	-0.063817	-0.066467	62.5788	0.129236	7.20559	2.36126	-0.096397	-0.191674	23.9457	-1.2598	-1.89676	-0.254979	-0.104383	-0.03613	58.5987	0.688755	6.42499	1.73128	-0.028117	-0.062719	0.21	0.26	0.33	0.18
3	1	37	1	2162.95	1967.08	35.6669	-1.54498	-0.81122	-0.310571	-0.095475	0.032863	58.2114	-7.40837	3.05757	2.53325	-0.40097	-0.105168	28.1112	-3.06445	6.43651	-0.109145	-0.000908	-0.013218	44.7591	-5.80319	9.95417	0.894824	-0.51396	-0.138887	0.29	0.27	0.35	0.14
3	1	38	1	1456.23	1611.44	45.2318	-11.133	1.26009	0.002296	-0.250268	-0.082164	68.9176	-10.4303	3.65475	0.98008	-0.463125	-0.246832	34.732	-9.96368	-2.25818	-0.069664	0.017328	0.008629	56.0419	-10.5191	0.745958	1.72443	-0.514078	-0.297987	0.3	0.35	0.37	0.15
3	1	39	1	1697.44	1678.99	21.194	-0.828282	4.01498	-0.214862	-0.016102	-0.039247	40.631	-0.54732	4.9628	0.751566	-0.257576	-0.226114	20.9777	-0.508309	1.63108	0.00421	-0.130331	-0.029282	43.219	-2.26072	1.77786	1.16151	-0.407467	-0.274437	0.28	0.42	0.35	0.2
3	1	40	1	1677.38	1628.34	23.6124	-11.5917	3.31411	0.215521	-0.023636	0.03093	44.0488	-12.8943	3.26883	0.507728	-0.075149	-0.090729	21.3647	-10.1298	1.6188	-0.0479025	-0.144366	-0.007501	41.0336	-11.1812	4.54107	1.45464	-0.312248	0.155183	0.24	0.29	0.29	0.15
3	1	41	1	1371.7	2029.24	36.729	-7.34097	-2.84841	0.061764	-0.186604	-0.088288	55.9562	-3.55424	-6.32235	1.28247	-0.068148	-0.098576	34.1221	-8.4979	-7.97568	-0.100015	-0.05285	-0.036265	53.6543	-3.7573	0.894223	1.12777	0.065131	0.156379	0.38	0.41	0.27	0.18
3	1	42	2	1066.01	732.086	35.86	4.494	-8.4271	0.173007	-0.123358	0.016423	76.6197	8.29479	2.33173	1.9014	0.153546	-0.045155	26.7991	-0.232866	-10.7731	-0.09229	-0.024384	0.011457	67.6006	9.63386	-2.75263	1.62749	0.137678	-0.211391	0.27	0.36	0.3	0.28
3	1	43	2	1450.57	1174.09	29.1294	5.16324	-12.6862	-0.081565	0.064802	-0.027681	45.7155	9.46583	5.18314	0.256215	0.052209	-0.047306	31.8063	0.32867	-15.3885	-0.011712	-0.022462	0.007324	41.5464	3.56877	3.47875	0.610401	0.089822	0.004585	0.37	0.41	0.19	0.15
3	1	44	2	1554.75	1112.7	28.2426	-4.92838	6.02698	-0.109591	-0.149697	-0.020272	44.1768	-11.0619	8.03456	1.36566	-0.445813	-0.132902	20.4809	-5.64386	8.8262	-0.026686	0.024799	0.007416	40.0905	-11.5854	9.71014	0.879655	-0.520117	-0.186743	0.15	0.2	0.29	0.16
3	1	45	2	1723.78	1322.65	37.2139	-5.73406	-1.16962	-0.183748	-0.084849	-0.050648	53.5144	-5.42366	-3.61004	1.72957	-0.135297	-0.140503	33.8626	-8.43548	-0.790168	-0.024634	-0.044922	-0.002743	56.9309	-7.65209	0.636665	1.32988	-0.306791	0.002446	0.14	0.72	0.28	0.13
3	1	46	2	1286.09	1755.03	27.8591	-1.72796	-6.54966	-0.23792	-0.133343	-0.065053	54.7099	-1.21639	-3.23164	1.77195	-0.275108	-0.148103	26.3392	-9.47949	-1.65582	-0.022582	-0.092863	-0.033177	48.0249	-5.42763	-6.53575	1.89943	-0.356477	-0.001346	0.25	0.35	0.27	0.15
3	2	32	1	1377.05	2045.21	34.1465	0.459824	-5.25066	-0.095068	0.110334	-0.006952	54.4818	-0.419381	-1.99529	1.2788	0.10184	-0.019978	27.2603	-1.96822	-2.06971	0.270155	-0.146081	-0.0139	51.9973	-3.66189	-0.051777	1.73709	-0.15665	-0.078534	0.95	0.29	0.47	0.2
3	2	33	1	1923.85	1704.62	31.4607	-2.15788	-7.57902	0.825186	-0.219151	-0.05759	64.7605	-6.70232	-0.795306	2.76369	-0.469282	-0.021203	23.72	-3.81204	-9.49192	-0.026897	-0.148976	-0.031147	55.2503	-6.98522	-4.39274	1.92908	-0.428466	-0.004178	0.88	0.21	0.35	0.26
3	2	34	1	1343.11	936.988	26.4277	1.12668	1.21008	-0.131891	0.074034	-0.015719	64.7059	3.55684	4.41506	2.17442	-0.074024	-0.097018	22.4529	0.708549	-3.0323	0.061424	-0.012377	-0.011277	54.8793	4.36641	2.39621	1.0101	-0.016398	0.013079	0.32	0.31	0.31	0.27
3	2	35	1	2416.5	1836.95	16.2702	4.09663	-11.3252	0.064133	0.006983	-0.02971	36.277	3.97531	-2.06221	1.27594	-0.185445	-0.245131	12.6191	3.22264	-6.70335	0.107408	-0.081335	0.004252	31.5653	2.99528	1.8364	0.690815	0.063146	-0.112937	0.48	0.24	0.44	0.18
3	2	36	1	1240.84	1094.63	20.9507	4.85816	-0.085183	0.022159	-0.141519	0.000117	66.706	1.96158	9.33767	1.97661	-0.144489	-0.163756	17.3582	1.43236	-2.49959	0.05106	-0.153212	-0.026433	56.1431	2.97039	6.23232	1.40118	-0.080987	-0.131963	0.29	0.28	0.36	0.19
3	2	37	1	2273.46	1739.5	24.7642	-2.05802	3.55281	-0.172766	0.061269	-0.031301	47.4693	-5.1396	0.281534	2.2005	-0.381228	-0.02298	26.0452	-3.88313	2.10189	0.132969	-0.086166	-0.002635	52.5078	-11.553	2.49434	1.41234	-0.858251	-0.167235	0.52	0.2	0.39	0.16
3	2	38	1	1265.8	1505.92	35.0102	-6.78549	2.02103	-0.170008	-0.068566	-0.010946	64.6056	-4.87922	1.14941	1.61277	-0.393304	-0.121594	24.3083	-5.5233	0.783266	-0.123114	-0.000517	-0.010963	55.7782	-5.94879	1.83678	1.4235	-0.365264	-0.135908	0.39	0.36	0.34	0.15
3	2	39	1	1811.9	1480.23	27.4585	-0.70674	7.16692	0.06268	-0.194755	0.009409	35.6884	-0.323623	5.24438	1.26139	-0.283765	-0.220209	9.39044	-0.735893	5.24591	0.191079	-0.025109	0.011518	32.9013	-1.20488	1.98126	0.793705	-0.212063	-0.211501	0.34	0.35	0.4	0.27
3	2	40	1	1329.55	1739.51	23.6345	-10.3534	4.26729	-0.197415	-0.162462	-0.041838	54.971	-13.1722	3.63428	1.4124	-0.547959	-0.053375	11.8939	-8.79183	1.37701	-0.176829	-0.01857	-0.025318	36.4498	-11.552	7.69164	1.20507	-0.536682	-0.030225	0.31	0.36	0.36	0.14
3	2	41	1	2879.45	1564.95	34.8599	-7.48163	-7.6612	0.493468	-0.079636	-0.11027	48.9299	-4.86704	-6.86214	0.24562	-0.044845	-0.0198	34.2022	-8.08706	-9.66389	0.28226	-0.12369	0.0015	58.5581	-4.56524	-9.0549	1.21048	-0.024998	0.200412	0.42	0.45	0.36	0.24
3	2	42	2	1117.94	920.295	32.2446	3.68269	-7.94371	0.486919	-0.039393	0.054434	75.5041	8.3961	1.49815	1.70634	0.048104	-0.035527	27.2535	1.25484	-9.93843	-0.021372	-0.110192	0.013641	67.1804	7.91298	0.311171	1.44845	0.134985	-0.092257	0.3	0.35	0.32	0.22
3	2	43	2	1228.59	1382.85	41.2346	2.31968	-17.2235	0.140744	-0.096818	0.046033	58.7763	3.80196	-10.8107	0.75868	0.02052	-0.015129	29.0326	-1.30451	-14.3338	-0.015268	-0.03076	-0.009573	39.9194	3.70872	-4.37186	0.618366	0.195321	0.047645	0.37	0.38	0.27	0.15
3	2	44	2	1611.67	987.408	26.0757	-7.12756	4.89749	0.378876	-0.155278	0.037413	42.9412	-11.451	3.82473	1.53249	-0.508061	-0.206294	18.1927	-8.14676	8.2967	-0.022866	-0.055406	0.005759	37.137	-14.2095	-3.31233	0.930235	-0.438529	-0.051613	0.17	0.18	0.23	0.15
3	2	45	2	1921.18	1517.76	29.4536	-3.99616	-4.53558	-0.248017	-0.063077	-0.030935	44.138	-4.63478	-2.15124	1.24075	0.044086	0.157679	23.2908	-5.06914	-2.77189	-0.074303	-0.031559	-0.015448	47.4861	-7.69648	1.95318	1.3273	-0.215794	0.018839	0.65	0.22	0.29	0.14
3	2	46	2	1969.33	1339.3	28.998	-2.22144	-5.92703	-0.007803	-0.083256	-0.052518	50.6184	-0.852403	-5.65548	2.61836	-0.294094	-0.205128	19.1896	-7.42211	4.59561	-0.010051	0.016653	-0.001029	42.4574	-3.17996	-8.57784	1.46283	-0.166849	0.059291	0.18	0.6	0.3	0.14
3	3	32	1	1479.5	1591.8	34.5402	-1.01011	-4.73082	0.162785	-0.014162	-0.013849	62.6169	-2.9668	0.326783	1.63722	-0.020309	0.138075	19.7125	-1.85871	-4.39397	-0.146014	-0.07305	-0.032116	61.4565	-2.75268	0.578373	2.13226	-0.012271	0.066074	0.21	0.29	0.51	0.37
3	3	33	1	1834.69	1331.36	30.343	-1.8545	-5.15116	0.331064	-0.076576	-0.052465	63.6084	-7.21702	-4.17184	2.24138	-0.488238	-0.265822	20.2353	-1.50038	-9.19933	0.14707	-0.065148	-0.017508	52.3941	-6.61457	-6.62307	1.99199	-0.419953	-0.044859	0.24	1.02	0.36	0.17
3	3	34	1	1356.17	1323.46	27.2539	1.30833	-0.543424	-0.113372	-0.046401	-0.021831	59.8604	3.02538	5.74885	1.77428	-0.015388	-0.094739	21.2622	-0.397764	-1.92845	-0.008721	0.026383	-0.001574	47.1171	1.41609	3.50638	1.10413	-0.144791	-0.082768	0.3	0.37	0.27	0.18
3	3	35	1	2413.61	1325.78	23.5127	3.39354	-6.88907	-0.190163	-0.04585	0.026312	35.1002	3.01405	-2.63687	0.979692	-0.108657	-0.205979	14.8551	2.02778	-10.2727	-0.055702	-0.003589	-0.014254	31.8793	0.858467	-1.11337	1.88093	-0.331108	-0.0961445	0.4	0.32	0.45	0.13
3	3	36	1	1766.94	1328.1	24.5383	2.26059	-0.379149	0.142125	-0.045299	-0.008177	55.7893	0.319996	7.17471	2.2885	-0.112802	-0.124717	20.419	0.200884	-2.96482	-0.257797	-0.092425	-0.024041	53.8688	0.595805	6.83416	1.79897	-0.127769	-0.109521	0.26	0.27	0.36	0.19
3	3	37	1	2176.94	1690.68	25.7414	-0.670809	1.61305	-0.252568	-0.017953	-0.008108	46.9391	-4.20492	1.78177	1.99031	-0.253438	-0.108113	18.9958	-2.04671	5.11564	0.063088	-0.134156	-0.015484	35.7992	-5.09469	2.74435	1.17775	-0.471789	-0.090211	0.47	0.2	0.34	0.14
3	3	38	1	1290.8	1175.67	38.2488	-4.45314	-0.00303	-0.10694	-0.020326	-0.023243	71.5317	-4.61401	1.11163	1.71549	-0.248042	-0.24247	20.6527	-5.57132	-2.88351	-0.117297	-0.046612	-0.02663	51.376	-5.16914	2.21751	1.72	-0.130519	0.012164	0.33	0.51	0.6	0.16
3	3	39	1	1685.98	1617.27	17.4439	-1.13454	7.37768	0.244097	0.000693	-0.012738	39.5485	-2.38533	5.59554	0.489953	-0.301383	-0.235605	14.8103	-0.380824	3.19861	-0.02816	-0.077264	-0.01335	39.0588	-0.870129	3.09137	1.94799	-0.208616	-0.218679	0.34	0.37	0.4	0.34
3	3	40	1	1623.84	1248.52	20.7573	-10.0238	3.69258	0.315019	-0.034157	0.004651	47.2493	-12.7205	3.92638	1.3798	-0.449372	-0.043889	15.9881	-9.5804	2.60778	-0.091817	-0.006385	-0.010385	42.3577	-12.1072	2.75199	1.56532	-0.39628	0.023677	0.35	0.33	0.32	0.16
3	3	41	1	2333.1	1432.9	39.2397	-6.80402	-7.49649	-0.245044	-0.070011	-0.057747	58.7335	-2.22211	-8.41388	1.06869	0.166482	0.101958	21.393	-8.5981	-6.09884	0.108456	-0.036183	-0.0038	52.2021	-4.62785	0.365357	1.51041	-0.071384	0.157877	0.36	0.33	0.31	0.17
3	3	42	2	942.055	1104.55	30.1233	3.67886	-9.83461	-0.070298	-0.059002	-0.0449305	68.0641	1.77723	-0.573119	1.72553	0.275677	-0.142506	26.7978	1.12114	-13.1404	-0.020688	-0.045786	0.011867	68.158	0.704139	-2.02127	1.53781	0.134776	-0.016236	0.31	0.37	0.32	0.32
3	3	43	2	1127.29	1208.29	41.1853	3.06406	-13.6808	-0.247216	-0.047993	-0.032114	60.418	5.77657	-11.1704	0.84477	0.022606	-0.053343	23.5256	-1.44393	-13.1293	0.115198	-0.051498	0.010584	43.1747	6.03612	4.59572	2.60389	0.199694	0.070917	0.4	0.41	0.23	0.16
3	3	44	2	1817.46	1000.82	25.0074	-6.03589	5.73918	0.384773	-0.0216605	-0.075806	45.8261	-12.0288	4.65145	1.8799	-0.0992775	-0.167782	20.2535	-6.33976	7.52079	0.1816	-0.100461	-0.01063	42.7715	-12.7182	11.2127	1.03942	-0.440108	-0.100975	0.19	0.19	0.29	0.14
3	3	45	2	2055.72	1407.12	33.9233	-4.62159	-1.58867	-0.279494	0.004672	-0.021355	49.6154	-4.73725	-2.0242	1.92264	-0.221161	0.012135	24.0988	-6.04011	-0.731137	-0.011182	-0.019653	-0.004111	51.4354	-6.49113	-4.17619	1.72039	-0.112233	0.112438	0.22	0.21	0.26	0.15
3	3	46	2	1148.11	1438.81	29.628	-1.20373	-6.79383	-0.214383	0.0012195	-0.085936	55.9097	-1.43598	-4.68604	1.49517	-0.166603	-0.15576	18.7517	-7.1983	1.84204	0.105991	-0.060642	0.011735	38.0263	-3.57051	-5.49596	1.5509	-0.159549	-0.034818	0.24	0.29	0.3	0.14
3	4	32	1	1257.12	1871.92	29.3195	-2.53141	-4.42017	0.147776	-0.002233	-0.022478	50.5493	-2.56858	-1.88114	0.519237	-0.008591	0.061019	28.6046	-2.03527	-2.4153	-0.047221	-0.042003	-0.023339	55.8156	-4.19308	2.06845	1.70403	-0.281548	-0.076827	0.21	0.35	0.53	0.23
3	4	33	1	1743.49	1709.81	27.8733	-1.23362	-5.46332	0.033402	-0.191552	-0.022088	60.0934	-4.436	-0.716908	2.49438	-0.276628	0.081514	20.8905	-2.87954	-9.96095	0.116219	-0.020645	0.004798	55.6036	-6.94148	-3.52762	1.4153	-0.469359	-0.09432	0.18	0.75	0.33	0.17
3	4	34	1	1446.88	1090.98	29.8272	0.800786	-0.724599	-0.080972	-0.060909	-0.017196	61.265	1.81636	6.42592	1.99194	-0.117459	-0.152302	20.4098	-0.739653	-2.8276	-0.131711	0.026009	-0.00784	43.8832	0.885238	4.37559	1.14788	-0.088751	0.01292	0.24	0.33	0.24	0.18
3	4	35	1	2053.5	2086.69	18.4058	3.58534	-6.3091	0.015275	-0.150069	-0.014656	37.9626	2.33789	-3.49581	0.707872	-0.378426	-0.139624	19.5371	2.63343	-8.45367	-0.213998	-0.169231	-0.031795	38.2934	1.29918	-0.5421	1.23925	-0.17754	-0.1635	0.4	0.39	0.48	0.14
3	4	36	1	2050.13	1486.94	28.9876	1.16293	-0.346792	-0.232253	-0.121699	-0.047397	55.9296	-0.038572	7.18773	2.12889	-0.08552	-0.126946	20.932	0.291631	-8.32413	-0.296286	-0.02141	0.002483	62.1576	0.730252	5.95838	1.33062	-0.057445	-0.144727	0.23	0.24	0.35	0.24
3	4	37	1	2243.04	1295.99	25.5479	-1.33634	3.29957	-0.229478	0.028715	0.003544	49.2746	-5.37257	5.31964	2.00566	-0.437701	-0.255212	27.9723	-2.8911	3.85073	0.477096	-0.181059	-0.042848	46.9719	-6.29168	6.29452	0.97917	-0.599309	-0.165737	0.37	0.22	0.33	0.15
3	4	38	1	1390.6	1354.93	40.3362	-6.75833	2.68602	-0.158829	0.013164	-0.016651	72.8013	-5.71994	1.51681	1.59619	-0.32069	-0.298966	27.2122	-6.09555	0.267762	0.199046	-0.157683	-0.005479	62.3625	-6.01614	-0.759651	1.16332	-0.276113	-0.054571	0.32	0.36	0.39	0.14
3	4	39	1	1341.55	1227.25	17.8921	-1.06082	7.9474	0.289303	-0.150941	-0.02587	43.555	-2.64032	4.95657	0.359976	-0.234344	-0.212991	18.8861	2.08787	-0.958214	-0.079004	-0.070281	-0.014772	39.9949	0.69804	0.814759	1.10002	-0.104085	-0.18998	0.33	0.42	0.35	0.34
3	4	40	1	1705.12	1862.2	23.0881	-11.6837	4.31188	-0.154095	0.012868	-0.049084	46.2318	-13.5841	3.53025	0.821769	-0.286079	-0.062555	18.151	-9.34011	1.40238	0.167438	-0.102338	0.003098	39.768	-12.617	4.39492	1.11616	-0.456172	0.009883	0.28	0.31	0.34	0.14
3	4	41	1	2369.78	2368.87	39.6388	-6.66392	-4.43501	-0.062393	-0.263405	-0.037327	57.7602	-1.46322	-10.758	1.27427	0.163021	-0.094816	33.0826	-7.45255	-10.8717	0.201733	0.056181	-0.0021245	52.8278	-4.1155	-13.0954	1.31226	-0.050495	0.080347	0.42	0.36	0.31	0.16
3	4	42	2	1176.96	811.774	34.243	4.59959	-7.17755	-0.121745	0.095278	-0.052336	66.7166	2.91625	0.054229	1.76779	0.30246	-0.127077	26.3	1.2208	-11.524	-0.108449	0.003052	-0.007347	44.0904	9.84464	-2.98307	1.45981	0.188161	0.014431	0.29	0.36	0.31	0.34
3	4	43	2	1070.06	1179.14	37.302	5.37041	-0.183045	0.007107	0.017883	0.023244	60.2478	7.29572	-10.7711	0.892265	0.054225	-0.051536	33.6028	-0.395475	-12.8824	0.028483	-0.046747	0.004129	35.353	6.69444	3.85476	1.15157	0.107303	0.003006	0.36	0.36	0.2	0.16
3	4	44	2	1640.4	1400.8	26.9837	-5.34535	6.81146	0.503689	-0.322622	-0.093907	46.3614	-11.8957	6.63152	1.67587	-0.596117	-0.155329	18.7202	-6.75119	10.1539	0.03783	-0.066989	-0.007058	40.8474	-12.5152	10.6926	1.2745	-0.619619	-0.194186	0.16	0.21	0.25	0.16
3	4	45	2	1747.54	1591.13	35.7528	-3.6663	-4.49165	-0.127442	-0.039965	-0.029342	52.4439	-4.05807	-4.36177	1.69471	-0.205044	-0.014428	40.064	-10.003	4.19862	-0.048196	-0.034816	-0.031998	54.6743	-6.88347	-3.07933	1.39744	-0.264312	0.046691	0.24	0.22	0.29	0.15
3	4	46	2	1563.79	1213.7	29.5369	-1.14125	-10.1081	0.129372	-0.182709	-0.086039	48.7436	0.367246	-4.64231	0.929069	-0.06675	-0.122177	26.3759	-8.09994	0.150357	-0.010897	-0.032876	-0.011148	44.7375	-2.78977	-8.37264	1.04579	-0.188126	-0.000832	0.32	0.29	0.27	0.16
